# Supplementary material for: A Multi-Species Investigation of Sponges’ Filtering Activity towards Marine Microalgae
Source: Mar Drugs. 2021 Dec 24;20(1):24. doi: 10.3390/md20010024 (PMC8781895; doi:10.3390/md20010024)
Supplement: Supplementary file 1 [file marinedrugs-20-00024-s001.zip]

Archive with 1 entries (1 files):
- marinedrugs-1463928-supplementary.pdf
